# Supplementary material for: The Impact of Ethnicity and Age on Distribution of Metastases in Patients with Upper Tract Urothelial Carcinoma: Analysis of SEER Data
Source: Biomedicines. 2023 Jul 8;11(7):1943. doi: 10.3390/biomedicines11071943 (PMC10377577; doi:10.3390/biomedicines11071943)
Supplement: Supplementary file 1 [file biomedicines-11-01943-s001.zip]

Archive with 1 entries (1 files):
- biomedicines-2459335-supplementary.pdf
